# Supplementary material for: Inside or out? Clonal thiotrophic symbiont populations occupy deep-sea mussel bacteriocytes with pathways connecting to the external environment
Source: ISME Commun. 2021 Aug 17;1:38. doi: 10.1038/s43705-021-00043-x (PMC9723662; doi:10.1038/s43705-021-00043-x)
Supplement: Supplementary file 5 — Supplementary Table S4 [file 43705_2021_43_MOESM5_ESM.xlsx]

## Sheet: Sheet1
Table S4. Percentage of amplicon sequence variants (ASVs) for each of three genes, 16S rRNA, ribE, and proB, detected from gill tissue masses or single bacteriocytes
gene	ASV	indiv.1	indiv.2						indiv.3				indiv.4									indiv.5		max
		tissue	tissue	cell-1	cell-2	cell-3	cell-4	cell-5	tissue	cell-1	cell-2	cell-3	tissue	cell-1	cell-2	cell-3	cell-4	cell-5	cell-6	cell-7	cell-8	tissue	cell-1
16S rRNA	1	99.3	99	99.6	100	100	100	100	98.2	100	100	100	100	100	100	100	100	100	100	100	100	100	100	100
	52	0.7	1	0.4	0	0	0	0	1.8	0	0	0	0	0	0	0	0	0	0	0	0	0	0	1.8
ribE	2	39.4	56	98.2	97.7	0	99.3	3.8	63.2	99.6	99.6	97.4	32.9	99.8	93.1	99.9	0.1	99.5	0.4	100	99.5	67	99.2	100
	5	47	37.7	1.8	1.8	100	0.5	94.7	28.6	0	0	0.7	63.3	0	6	0	99.9	0.5	99.6	0	0	30.3	0.8	100
	17	9	4.9	0	0.3	0	0	0	2.8	0.4	0	0.5	1.7	0	0	0	0	0	0	0	0	0.7	0	9
	31	4.6	1.4	0	0	0	0	0	3.4	0	0	0	0	0	0	0	0	0	0	0	0	0	0	4.6
	50	0	0	0	0	0	0	0	1.9	0	0	0	0	0	0	0	0	0	0	0	0	2	0	2
	81	0	0	0	0	0	0	0	0	0	0	0	2	0	0	0	0	0	0	0	0	0	0	2
	117	0	0	0	0	0	0	0.8	0	0	0	0	0	0	0	0	0	0	0	0	0	0	0	0.8
	131	0	0	0	0	0	0	0.7	0	0	0	0	0	0	0	0	0	0	0	0	0	0	0	0.7
	163	0	0	0	0	0	0	0	0	0	0	0	0	0	0.8	0	0	0	0	0	0	0	0	0.8
	170	0	0	0	0	0	0	0	0	0	0	0.8	0	0	0	0	0	0	0	0	0	0	0	0.8
	201	0	0	0	0	0	0	0	0	0	0	0	0	0	0	0	0	0	0	0	0.5	0	0	0.5
	274	0	0	0	0	0	0	0	0	0	0	0.3	0	0	0	0	0	0	0	0	0	0	0	0.3
	280	0	0	0	0	0	0	0	0	0	0	0.3	0	0	0	0	0	0	0	0	0	0	0	0.3
	288	0	0	0	0	0	0	0	0	0	0.2	0	0	0	0	0	0	0	0	0	0	0	0	0.2
	295	0	0	0	0	0	0	0	0	0	0	0	0	0.2	0	0	0	0	0	0	0	0	0	0.2
	306	0	0	0	0	0	0	0	0	0	0.2	0	0	0	0	0	0	0	0	0	0	0	0	0.2
	307	0	0	0	0	0	0.2	0	0	0	0	0	0	0	0	0	0	0	0	0	0	0	0	0.2
	343	0	0	0	0.1	0	0	0	0	0	0	0	0	0	0	0	0	0	0	0	0	0	0	0.1
proB	3	44.7	34	6.6	93	0.1	0.4	4.1	31.3	0	0	97.5	39.6	0.4	96.7	0	100	99.4	0	0.1	96.2	61.1	99.1	100
	4	23.5	35.3	2.7	1.8	99.9	98.6	91.8	39.6	0.5	0.4	0	29	99.5	1.2	99.8	0	0.4	0.5	99.9	0	19.1	0.6	99.9
	6	17.3	18	88.3	3.8	0	0.4	2.8	17	99.1	99.1	2.2	12	0	0	0	0	0	0	0	0	14	0	99.1
	8	0	0	0	0	0	0	0	0	0	0	0	1.8	0	0	0	0	0	99.5	0	0	0	0	99.5
	9	12	9.9	2.3	1.5	0	0.5	0.8	11	0.2	0.4	0	9.9	0.1	2.1	0	0	0.2	0	0	0	5.8	0.3	12
	27	2.5	0	0	0	0	0	0	0	0	0	0	4.8	0	0	0	0	0	0	0	0	0	0	4.8
	48	0	2.8	0	0	0	0	0	0	0	0	0	0.8	0	0	0	0	0	0	0	0	0	0	2.8
	70	0	0	0	0	0	0	0	0	0	0	0	0	0	0	0	0	0	0	0	1.9	0	0	1.9
	74	0	0	0	0	0	0	0	0	0	0	0	0	0	0	0	0	0	0	0	1.8	0	0	1.8
	77	0	0	0	0	0	0	0	1.1	0	0	0	0.9	0	0	0	0	0	0	0	0	0	0	1.1
	132	0	0	0	0	0	0	0	0	0	0	0	0.8	0	0	0	0	0	0	0	0	0	0	0.8
	181	0	0	0	0	0	0	0.5	0	0	0	0	0	0	0	0	0	0	0	0	0	0	0	0.5
	185	0	0	0	0	0	0	0	0	0	0	0	0.5	0	0	0	0	0	0	0	0	0	0	0.5
	237	0	0	0	0	0	0	0	0	0	0	0	0	0	0	0.2	0	0	0	0	0	0	0	0.2
	271	0	0	0	0	0	0	0	0	0	0	0.2	0	0	0	0	0	0	0	0	0	0	0	0.2
	276	0	0	0	0	0	0	0	0	0.2	0	0	0	0	0	0	0	0	0	0	0	0	0	0.2
	317	0	0	0	0	0	0	0	0	0	0.1	0	0	0	0	0	0	0	0	0	0	0	0	0.1
	346	0	0	0	0	0	0.1	0	0	0	0	0	0	0	0	0	0	0	0	0	0	0	0	0.1
